# Supplementary material for: Identification and characterization of the critical genes encoding Cd-induced enhancement of SOD isozymes activities in Zhe-Maidong (Ophiopogon japonicus)
Source: Front Plant Sci. 2024 Mar 28;15:1355849. doi: 10.3389/fpls.2024.1355849 (PMC11007131; doi:10.3389/fpls.2024.1355849)
Supplement: Supplementary file 2 [file Table_1.xlsx]

## Sheet: S1
Gene Name	Forward Primer	Reverse Primer
RPL35	CGCCTCTCTCATCTTGCACT	CTTTAGCGACACGGAGGAGG
OjCu/ZnSOD-15	TTCACTCCTCCCCAGTGTCA	AGGCCAGTGACACGAACTTT
OjCu/ZnSOD-18	GAGGTGCTGGATTCTTCA	CATCTCCTTCTTGGGTGA
OjCu/ZnSOD-20	GGGGGTTTTCTTTCCCGCTA	ACAACACCACGCTCACTGAT
OjCu/ZnSOD-22	TTGCTGTCATCGCTGGTGAG	GCCCCGTGTTCTTTTTCAGC
OjMnSOD-5	TTTTGCTGCTTGTGGTGTT	TCAATTGTTCAGGTGCTTT
OjFeSOD-7	TAAGGGATTGGAGGAAGTC	CCCAGAAGAAGGTGTGATT
OjFeSOD-8	ACAATCTGCCATTTCTCTC	CGTTTCTCTGTCATCCTTA
OjFeSOD-9	GGGATTTCGGTTCGTTCG	CGGCATTGGGTGACTTTG
OjFeSOD-11	CTCGTCCCCAACATCTCTG	ATGCCACCCTCTGCCTCGT
OjFeSOD-12	TCAAAAAGAAATGGGGAAG	GCAAGTGAGGAGAGGAATC
OjCu/ZnSOD-13	GTCACCCAACCAACCGGAA	GCAACGACGCAAGAAGCAG
OjCu/ZnSOD-16	GGTCCTCACTTCAACCCCC	ACAACAGTTCGGCCAACAA
OjCu/ZnSOD-17	CCGGTCTGAAGGCTGGCAA	TGGGGGCTCCGTGGGTGTG
OjCu/ZnSOD-21	TGACTCATGGTGCTCCTGA	AGTTTGTGCCCTCCTTTCC

## Sheet: S2
Species	Gene ID	Gene name	protein	length	CDS	length	aa*3+3
Ophiopogon Japonicus	Cluster-10048.0	OjCu/ZnSOD-13	MGNWTVTAQGTIVQTKNLDLLPILNGGNSIIGRAVILHYTFDDCVTQPTGNASTRIAQGVIGVANPATFNTSNANTASVDNSTVTTASCVVAPTSFGGNLHGTVYFKVINGLTFITGQFFNLNASVTKRGIHIHQFGDLTSADGTAAGAHYNPDNFTHAIPPTVQRHKGDLGNLQYVDSNGTFWYYANNSYVNLNGANNVIGRAVILHITVDDGCTQP	218	ATGGGTAACTGGACTGTTACTGCACAAGGTACCATCGTACAAACCAAAAACTTAGATTTGCTTCCTATTTTGAATGGAGGAAACTCTATCATTGGAAGAGCTGTAATTCTTCACTACACTTTTGATGACTGTGTCACCCAACCAACCGGAAATGCTTCCACTAGAATTGCACAAGGTGTCATTGGTGTTGCAAACCCTGCTACATTTAACACATCCAACGCCAACACTGCATCTGTTGACAACAGCACCGTCACCACTGCTTCTTGCGTCGTTGCACCTACCAGTTTTGGAGGAAACCTTCACGGTACTGTTTACTTCAAAGTCATCAACGGTTTGACTTTTATCACCGGACAATTTTTTAACTTGAATGCTTCTGTAACCAAGAGAGGTATCCACATC…	654	657
	Cluster-10466.0	OjCu/ZnSOD-17	EQPLAGGNTHIYGSITGLKAGKHGFHIHEFGDLTNGCVSAGPHFNPAGHTHGAPTDAVRHVGDLGNIVADESGEAKIDITDSQVSLLGVHTVLGRSIIVHELEDDLGQGGHELSKTTGNAGGRLACGVIGVAKAN	135	GAACAGCCCCTCGCCGGAGGCAACACTCACATCTACGGCAGCATCACCGGTCTGAAGGCTGGCAAGCACGGATTCCACATCCACGAGTTCGGCGACCTCACCAACGGCTGTGTCTCCGCTGGCCCTCACTTCAACCCCGCCGGTCACACCCACGGAGCCCCCACCGATGCGGTCCGCCACGTCGGCGACCTCGGCAACATCGTCGCTGACGAGTCCGGCGAGGCCAAGATCGACATCACCGATAGTCAGGTCTCCCTCCTCGGAGTGCACACCGTTCTGGGCCGCAGCATCATTGTCCACGAGCTCGAGGACGACCTCGGCCAGGGCGGCCATGAGCTCTCCAAGACCACCGGCAACGCTGGAGGCCGCCTCGCCTGCGGTGTCATTGGTGTCGCCAAG…	408	408
	Cluster-11491.0	OjFeSOD-10	QNSNTMSSGGPFTLPPLPYAEDALAPAISAETVQFHYGKHHAGYVTRLNSLVAGTEQATQTLEDIIVRGHGTKAFNAAAQTWNHTFYWEGLAPGAGGEPSGPLADAITRDFGSFADFRRQFTETAVNHFGSGWAWLVLNQEGKLSITETHDADNPLRHGLKPILTCDVWEHAYYIDYRNARPLYVEAWWSLVNWTQASKHFAQHSSL	207	CAAAACAGCAACACAATGTCGTCTGGTGGACCTTTCACTCTCCCTCCTCTCCCCTACGCCGAAGACGCGCTGGCACCCGCCATCAGCGCCGAGACCGTGCAGTTTCACTACGGCAAGCACCATGCCGGCTACGTGACCCGGCTCAACTCGCTGGTGGCCGGCACCGAGCAGGCGACGCAGACGCTCGAAGACATCATTGTGCGCGGACACGGCACCAAGGCCTTCAACGCCGCCGCCCAGACCTGGAACCACACCTTCTACTGGGAGGGCCTGGCCCCCGGAGCCGGTGGAGAGCCTTCTGGCCCCCTAGCCGATGCCATCACCCGCGACTTTGGCTCTTTCGCCGACTTCCGCCGCCAGTTCACCGAGACCGCCGTCAACCACTTTGGCAGCGGCTGG…	624	624
	Cluster-19202.0	OjMnSOD-4	FVTIFVSCVYSQTQLTLPELPYAYNALEPVLSERLLQLHHDKHFQFYANQTNIALRAMFNDTQHGGKLKELAQLSLETLLSQLSTLPEQFHIGLRHFGGGYLNHKLFFQMLKTPTATIAENRPTGDLL	128	TTCGTTACTATTTTTGTTAGTTGTGTTTATTCACAAACTCAATTAACATTACCTGAATTACCTTATGCATATAATGCACTTGAACCTGTTCTTTCTGAACGTTTATTACAATTACATCATGATAAACATTTTCAATTCTATGCAAATCAAACTAATATTGCACTTCGAGCTATGTTCAATGATACACAACATGGTGGTAAATTAAAAGAACTTGCTCAATTATCACTCGAAACACTTCTCTCACAATTATCAACTTTACCCGAACAATTTCATATTGGTTTGAGACATTTTGGTGGTGGTTATTTAAATCATAAATTATTTTTTCAAATGTTAAAAACACCAACAGCAACAATTGCAGAAAATCGACCAACAGGTGATCTTTTA	384	387
	Cluster-21168.0	OjFeSOD-7	KIQKNKFKNLNVFQKRHLFELPPLKYNLNEGLKPVISPKALDLHYNKHHNAYVNNANRLATGTEYEDKGLEEVIIATSKVRSQAVLFNNVAQIYNHTFFWDSMKPNGSEPSEKMKGLLGKHFGSFDKFKETF	132	AAAATCCAAAAAAACAAGTTCAAAAATTTGAATGTCTTCCAAAAGAGACATCTTTTTGAATTGCCTCCTTTGAAATATAATTTGAATGAAGGATTGAAGCCAGTCATCTCCCCAAAGGCTTTGGATCTTCACTACAATAAACATCATAACGCATATGTCAACAATGCAAATAGATTGGCAACTGGAACTGAATACGAAGATAAGGGATTGGAGGAAGTCATCATCGCAACATCCAAAGTTCGTTCTCAAGCAGTTTTGTTTAACAACGTTGCACAAATCTACAATCACACCTTCTTCTGGGACTCCATGAAGCCAAATGGTTCTGAACCTTCTGAAAAAATGAAAGGACTCCTTGGAAAACATTTTGGAAGCTTCGATAAGTTTAAAGAGACCTTC	396	399
	Cluster-21637.17725	OjFeSOD-8	REMVSPSLLLPNYCGRLQFQSPLFINPHKINDPRSKKRPVTQAQRATKLLAFYGLTTPPYTLNALEPYMSQRTLELHWGKHHQNYVESLNKQLVNNPLYGYTMEELIKVTYNNGNPLPEFNNAAQVWNHDFFWESMQPDGGKLPWGGVLQQIEKDFGSFSKFKDEFIQSAISLFGSGWVWLTLKTEGKKLAVVRTSNAVCPLVWGDIPIIGLDLWEHAYYLDYKDDRETYATTFMDHLVSWHAATIRMNRAEAFVNLGEPKIPVA	265	CGCGAGATGGTCTCTCCTTCACTCCTGCTGCCCAACTACTGCGGCCGCCTCCAATTTCAATCTCCTCTATTCATCAATCCACACAAAATCAATGACCCGCGTTCGAAGAAGAGACCAGTAACTCAGGCTCAAAGAGCTACTAAATTGCTGGCTTTCTATGGACTGACAACTCCTCCATATACATTAAATGCATTGGAACCGTATATGAGCCAGAGGACATTAGAGCTGCACTGGGGGAAACATCACCAAAATTATGTGGAAAGTTTGAATAAGCAGCTTGTAAACAACCCGTTGTACGGCTACACTATGGAGGAACTTATTAAAGTGACTTACAACAATGGCAACCCATTACCAGAATTTAACAACGCTGCTCAGGTATGGAATCATGATTTCTTTTGG…	798	798
	Cluster-21637.2730	OjCu/ZnSOD-19	GIKAVCILREDGNSGVSGTVTFSQEPGQNTVIHAEISGLTKGLHGFHIHEFGDLTQGCTSAGGHYNPHGKEHGGPKDETRHVGDLGNVVAGDDGKAVYDLSDPLIQLSGEFSIIGRSVVCHAGED	125	GGTATCAAAGCTGTTTGTATTTTGAGAGAAGATGGAAACTCTGGAGTGAGTGGAACTGTCACCTTCTCCCAAGAACCTGGACAAAATACTGTCATTCACGCTGAAATTTCTGGATTGACCAAAGGTCTTCATGGGTTTCATATTCACGAATTTGGTGATTTAACTCAAGGATGTACTTCAGCTGGTGGTCACTACAACCCACATGGAAAAGAACATGGAGGACCAAAAGATGAAACTCGTCACGTTGGTGATTTAGGAAATGTAGTTGCTGGAGATGATGGAAAAGCTGTTTATGATCTCTCTGATCCTTTAATCCAATTAAGTGGTGAATTTAGCATTATTGGTCGATCAGTTGTTTGTCACGCCGGAGAAGAT	375	378
	Cluster-21637.56313	OjCu/ZnSOD-21	HAGPTPRVGHPGPRVSLWLAKIFSFAFLFLIGPTTVKVRVTGLTPGLHGFHLHEFGDTTNGCILTGPHFNPNSMTHGAPENEVRHAGDLGNIVANSDGVAEATIVDNQIPLSGPNAVVGRAFVVHELEDDLGKGGHKLSLSTGNAGGRLACGVVGLMPVQ	160	CATGCGGGCCCTACCCCCCGTGTTGGTCACCCGGGCCCGCGTGTCAGCCTTTGGCTAGCCAAAATTTTCTCCTTTGCCTTTTTGTTTCTAATAGGTCCTACAACAGTGAAAGTCCGTGTTACTGGCCTTACTCCTGGACTTCATGGGTTCCATCTGCATGAGTTTGGCGATACTACCAATGGCTGCATATTAACAGGACCACATTTCAATCCTAATAGTATGACTCATGGTGCTCCTGAAAATGAAGTTCGTCATGCGGGTGACCTGGGAAACATTGTAGCAAACTCCGATGGAGTGGCTGAGGCAACCATTGTAGATAACCAGATTCCATTGAGCGGACCTAATGCAGTTGTTGGAAGAGCTTTCGTGGTTCATGAGCTTGAGGATGATCTTGGGAAA…	483	483
	Cluster-21637.67994	OjCu/ZnSOD-18	KREVLDSSIAISYEKHNHMITSSMVKVVAVIAGEGVKGQVFFTQEGDGPTTVTGSVSGLKPGLHGFHVHALGDTTNGCMSTDT	83	AAGAGAGAGGTGCTGGATTCTTCAATAGCTATTAGCTATGAGAAACATAATCATATGATCACATCATCAATGGTGAAGGTTGTTGCTGTTATTGCTGGCGAGGGTGTGAAGGGCCAGGTGTTCTTCACCCAAGAAGGAGATGGCCCGACCACAGTAACCGGGAGTGTCTCTGGTCTCAAACCTGGGCTTCATGGTTTCCATGTCCATGCTCTTGGCGACACGACAAATGGCTGCATGTCCACTGATACTTGA	252	252
	Cluster-21637.76074	OjMnSOD-2	ARRRTAMALRILASKKTLGLGLGLGFRQARGLQTFSLPDLPYDYGALEPAISGEIMQIHHQKHHQTYVTNFNKALEQLEEAMAKGDASKVVHLQSAIKFNGGGHVNHSVFWKNLKPVGVCWLSYSFCLTI	130	GCTCGTCGTCGGACCGCCATGGCTCTGAGAATCCTAGCCTCGAAGAAAACCCTAGGCCTGGGACTAGGGTTAGGGTTTCGGCAGGCTCGAGGCCTACAGACCTTCTCCCTCCCCGATCTCCCCTACGACTACGGCGCACTGGAGCCCGCCATCAGCGGCGAGATCATGCAGATCCACCACCAGAAGCACCACCAGACCTACGTCACCAACTTCAACAAGGCGCTGGAGCAGCTCGAGGAGGCCATGGCCAAGGGGGACGCCTCCAAGGTCGTCCATCTCCAGAGCGCCATCAAGTTCAACGGCGGAGGTCATGTCAATCACTCTGTATTCTGGAAGAATCTGAAGCCTGTTGGCGTATGTTGGTTATCTTATTCATTTTGTCTAACCATTTGA	393	393
	Cluster-21637.76074.1	OjMnSOD-6	QEGGGDPPHGALGWAIDTDFGSLEALVQKMNAEGAALQGSGWVWLALDKEMKKVKVKTTANQDPLVTQGANLVPLLGIDVWEHAYYLQYKNVRPDYLKNIWKVINWKYASETYENEIA	118	CAGGAGGGAGGTGGTGACCCTCCGCATGGTGCACTTGGTTGGGCAATTGACACAGATTTTGGTTCATTGGAGGCTCTAGTTCAAAAAATGAACGCAGAAGGAGCAGCTTTACAGGGTTCTGGTTGGGTGTGGCTGGCTCTGGATAAGGAGATGAAGAAAGTTAAGGTTAAAACCACTGCAAATCAGGATCCACTGGTAACTCAGGGTGCAAATTTGGTTCCTTTGCTTGGGATTGACGTGTGGGAACATGCATACTATCTCCAGTACAAGAATGTGCGGCCAGACTATCTGAAGAACATATGGAAGGTTATCAACTGGAAATACGCCAGCGAAACATACGAAAATGAGATCGCCTGA	357	357
	Cluster-21637.76682	OjCu/ZnSOD-22	ITSRMVKAVAVIAGEGVKGHVFLTQEGDGPTTVTGTVSGLKPGLHGFHVHALGDTTNGCMSTGPHFNPAEKEHGAPEDENRHAGDLGNVTAAEDGTATIAVTDSQIPLTGPNSIIGRAVVVHADPDDLGKGNILPIFKFISFARQFIIAFWVVDPVNCLIVFLKRHCMYELTK	173	ATCACATCAAGAATGGTGAAGGCTGTTGCTGTCATCGCTGGTGAGGGCGTGAAGGGCCATGTGTTCTTAACCCAAGAGGGAGATGGCCCAACCACAGTAACAGGGACCGTCTCTGGCCTCAAGCCTGGGCTTCATGGTTTCCATGTTCATGCCCTTGGTGACACCACCAACGGCTGCATGTCCACTGGACCTCATTTCAATCCTGCTGAAAAAGAACACGGGGCACCTGAGGATGAGAACCGCCATGCTGGTGACCTTGGAAATGTGACTGCTGCTGAGGATGGAACTGCAACTATTGCTGTCACTGACAGCCAGATTCCACTCACGGGGCCAAATTCAATTATCGGAAGGGCTGTTGTTGTCCATGCTGATCCTGATGATCTTGGAAAGGGTAATATT…	522	522
	Cluster-21637.78187	OjCu/ZnSOD-20	LKLKPPQSMQAMVAAAMAAQFILASPSPSLLPSVIASSARPFHPSFLFGKPINFSSSKLAIAAASSKPLTVAAAAKKAVAVLKGNSEVEGVVTLTQDDDGPTTVKVRVTGLTPGLHGFHLHEFGDTTNGCISTGAHFNPNGMTHGAPEDEVRHAGDLGNIVANSEGVAEATIVDNQIPLSGPNAVVGRAFVVHELEDDLGKGGHELSLSTGNAGGRLACGVVGLTPVQ	228	CTAAAGTTAAAGCCTCCGCAATCGATGCAAGCGATGGTCGCCGCTGCAATGGCTGCTCAATTCATCTTGGCCTCCCCATCTCCTTCACTCCTCCCCAGTGTCATTGCTTCCTCTGCTCGCCCATTCCATCCCTCTTTCTTGTTCGGCAAACCAATCAATTTCTCCTCGTCCAAGCTCGCCATCGCCGCCGCTTCGTCGAAGCCCTTGACTGTCGCCGCCGCCGCCAAGAAGGCCGTCGCCGTCCTCAAGGGCAATTCCGAGGTCGAGGGCGTCGTCACTCTCACTCAAGATGACGATGGTCCTACAACAGTGAAAGTTCGTGTCACTGGCCTTACTCCAGGACTTCATGGGTTCCATCTGCATGAGTTTGGCGATACTACCAATGGCTGCATATCAACA…	687	687
	Cluster-21637.825	OjFeSOD-11	LPELPWAKDALVPNISAETIEFHYGKHHQGYVTKLNALVKGTPHENKTLEQLVHEAEGGIFNCAAQTWNHTFYWHSMCPKGGKEPHGKIKELIDRDFGNFEAFKKAFTDAAIGHFGSGWAWLVQSADGKLKVHQTHDAGCPLRDGAGKPILVVDVWEHAYYVDYRNARDKYVAAWWNVVSWDFANKNLS	189	CTACCCGAGCTTCCCTGGGCCAAGGACGCCCTCGTCCCCAACATCTCTGCGGAAACCATCGAGTTTCACTATGGCAAGCATCACCAGGGCTATGTCACGAAGCTCAATGCGCTCGTGAAGGGCACTCCTCACGAGAACAAGACGCTCGAGCAGCTCGTTCACGAGGCAGAGGGTGGCATCTTCAACTGTGCGGCTCAGACCTGGAACCACACCTTCTACTGGCACTCGATGTGCCCCAAGGGCGGCAAGGAGCCTCACGGCAAGATCAAGGAGCTCATTGACCGCGACTTTGGAAACTTTGAGGCTTTCAAGAAGGCCTTCACCGACGCTGCCATCGGACACTTTGGCTCTGGCTGGGCGTGGCTCGTTCAGTCTGCCGATGGCAAGCTCAAGGTGCAC…	570	570
	Cluster-21637.89309	OjFeSOD-9	KMVSSISWRLHSSPSSAALKSPQLPQWKFSKNKERRPSVNRAKSSTIISKLELNPLPYSLNSLEPHMSSGTLEHHWGKHHRAHVQSLNAQIDGTALDGMSVEDIVIASYNNGDPLPYFNHASQIWNHDFFWNSMKPGGGGKPSGVLLELIERDFGSFGGMLREFKRAAATQFGSGWAWLVYKANKLDVGNAVNPCPREEDNKIIVAKSPNAVNPLVWDYSPLLGIDVWEHAYYLDYENRRDAYVSVFMENLVSWEAVSSRLEMAMARAAERARQDERSEDEETAGGEAVEMYLDSGSDDSEAE	303	AAAATGGTGTCTTCAATTTCCTGGAGACTCCACTCTTCTCCATCTTCTGCTGCTCTAAAATCTCCACAGCTCCCCCAATGGAAATTCTCCAAGAACAAAGAGAGACGCCCATCAGTAAACAGAGCCAAGTCTTCGACTATAATTTCCAAGCTTGAGCTAAATCCACTGCCATATTCACTGAATTCTTTGGAGCCTCACATGAGCAGCGGGACGCTGGAGCACCACTGGGGCAAGCATCACAGGGCTCATGTGCAGAGCCTAAATGCGCAGATCGATGGGACGGCGCTCGATGGGATGAGTGTAGAGGACATCGTCATTGCCTCCTATAACAATGGGGATCCTCTCCCGTACTTCAACCATGCGTCCCAGATATGGAATCATGACTTTTTCTGGAATTCC…	912	912
	Cluster-25607.0	OjFeSOD-12	TRMSFELPALPWPRDALVPYISKETIDYHYGKHHKKYVDDLNLLTKGTEYENMSLVDIIKRLNPSSGPLYNNASQVWNHTFQWNCFTPNGGGEPTGRIADEIKKKWGSFTEFKAQFNLMCSTHFGSGYTWLVKDSKNELRLFSGHDAHNPISDGLIPLLTCDLWEHAHYIDTRNDKVKFLENFWQVVNWDFVNKNF	196	ACAAGAATGTCATTCGAATTACCAGCACTTCCTTGGCCAAGAGATGCACTCGTTCCTTACATTAGCAAAGAAACCATAGACTACCATTATGGAAAACATCACAAGAAATATGTTGATGATCTCAATCTTTTGACAAAGGGCACTGAGTACGAGAACATGTCTCTCGTTGACATCATCAAGAGATTGAACCCTTCAAGTGGTCCTCTCTACAACAATGCCTCTCAAGTGTGGAACCACACCTTTCAATGGAACTGCTTCACCCCTAACGGAGGAGGGGAGCCTACTGGAAGAATTGCAGATGAGATCAAAAAGAAATGGGGAAGTTTCACTGAATTTAAAGCACAATTCAACCTGATGTGCTCTACTCATTTTGGATCAGGATACACTTGGTTGGTGAAA…	591	591
	Cluster-27087.0	OjCu/ZnSOD-14	GQTSAEGQASTSVGSSKKPVHGIIEFQQDGDTVLVTGKIEGLGENSKHGFHIHEFGDVSNGCTSAGAHFNPHKKQHAGPDDADRHVGDLGNIQTDANGIANVNIKDKMIALQGEHSIVGRCLVVHEKADDLGRGGDEESKKTGNAGKRLACGIVGLVS	158	GGACAAACATCCGCCGAAGGCCAAGCAAGTACTTCAGTTGGATCATCAAAGAAACCCGTTCATGGTATTATTGAATTCCAACAAGATGGAGACACAGTTTTAGTTACGGGAAAAATTGAAGGTTTAGGTGAAAATAGCAAGCATGGCTTTCATATTCATGAATTCGGAGATGTTAGCAATGGATGCACATCAGCTGGTGCTCATTTTAATCCTCATAAAAAACAACATGCTGGTCCCGATGATGCCGATCGACATGTTGGAGATTTGGGAAATATTCAAACTGATGCCAATGGTATCGCCAATGTAAATATCAAAGACAAAATGATTGCTCTTCAAGGTGAACATTCAATCGTTGGACGTTGTTTAGTTGTTCATGAAAAAGCCGATGATTTGGGTCGT…	474	477
	Cluster-28452.0	OjMnSOD-3	TGPLLQAIEKSFGSYEHFNQIFTNASVSLFGSGWVWLYIDAQSKDLVINYTANQDNPIMFDKNHVVILGIDLWEHAYYPVYENRRAEYVQNFWRIINWPAVAKIFSEGQSKRGDL	115	ACTGGTCCATTACTTCAAGCGATTGAAAAAAGCTTTGGTTCATATGAACATTTCAATCAAATCTTTACTAATGCATCAGTTAGTCTTTTCGGTTCGGGTTGGGTTTGGCTCTATATTGATGCTCAATCAAAAGATCTCGTTATTAACTATACAGCTAATCAAGATAATCCAATTATGTTCGATAAAAATCATGTTGTTATTTTGGGTATTGATCTCTGGGAACATGCTTATTATCCAGTCTATGAAAATCGTCGTGCTGAATACGTACAAAACTTCTGGCGTATCATTAATTGGCCAGCTGTTGCTAAAATTTTTTCTGAAGGACAAAGCAAACGTGGCGATCTCTAG	348	348
	Cluster-28452.1	OjMnSOD-5	TFVLLLAFAACGVQSQIELTVTPLPYAYDALEPVLSKHLMELHHDKHFQTYTTKTNAALKTLINDVKAPEQLKTLAKQPIETIFSQLREFPEHIQIELRHNAGGYINHKLFFSLLQAPTATAEENKPTGPLFQAIEKSFGSYE	143	ACTTTTGTTCTTCTTCTTGCTTTTGCTGCTTGTGGTGTTCAATCACAAATTGAACTTACTGTAACACCTTTACCATATGCATATGATGCACTTGAACCAGTTCTTTCAAAACATTTAATGGAATTACATCATGATAAACATTTTCAAACTTATACAACAAAAACTAATGCTGCTTTGAAAACTCTTATTAATGATGTTAAAGCACCTGAACAATTGAAAACTTTAGCTAAACAACCAATTGAAACTATTTTTTCTCAACTTCGTGAATTTCCTGAACATATTCAAATTGAATTGAGACATAATGCTGGTGGTTATATTAATCACAAACTTTTCTTTTCATTATTACAAGCACCAACAGCTACAGCTGAAGAAAACAAACCAACTGGTCCATTATTTCAA…	429	432
	Cluster-4747.0	OjMnSOD-1	AYSTNSNNTPIASKPVVHKLPQLAYSYGELEPVISGKVLELHHSKHHQTYVNNLNAALEKVAANPDLEPSLRKTISFNGGGHLIHSFFWSNLAPKNKEGGVLPSSDSALTSAVKHKWGSYEKLIESFNATTVAVQGSGWGWVAWNPISNELEILTTSNQDLLESVKPVVPILTVDVWEHAYYIDYENRRAEFLNKIWQVINWKTVEDRFNIATQKY	216	GCTTATTCAACAAATAGTAATAATACTCCCATTGCAAGTAAACCTGTTGTTCATAAATTACCTCAATTGGCGTATAGTTATGGAGAATTAGAACCTGTTATCTCTGGCAAAGTCCTCGAACTTCATCACTCAAAACATCACCAAACTTATGTTAATAATTTGAATGCTGCTTTAGAGAAAGTCGCTGCAAATCCCGATTTAGAACCTTCATTACGCAAAACAATTAGTTTCAACGGAGGAGGACATCTTATTCACTCATTTTTCTGGAGTAATTTGGCACCAAAGAATAAAGAAGGAGGAGTTTTACCCTCTTCAGACTCTGCTTTGACCTCCGCTGTCAAACATAAGTGGGGTTCTTATGAAAAATTAATTGAAAGTTTCAATGCAACCACTGTTGCT…	651	651
	Cluster-5811.0	OjCu/ZnSOD-16	FHIHTFGDNTNGCTSAGPHFNPHGKTHGAPTDEARHVGDLGNIDTDAQGNSKGSVQDSLVKLIGPHSIVGRTVVVHAGTDDLGKGGNEESLKTGNAGPRPACGVIGIST	109	TTCCACATCCACACCTTCGGTGACAACACCAACGGCTGCACCTCTGCCGGTCCTCACTTCAACCCCCACGGCAAGACCCACGGTGCTCCCACCGACGAGGCCCGTCACGTTGGTGATCTCGGCAACATCGACACCGATGCTCAGGGTAACTCCAAGGGCTCTGTCCAGGACTCCCTGGTCAAGCTGATTGGCCCCCACTCCATTGTTGGCCGAACTGTTGTTGTTCACGCTGGCACTGACGACCTTGGAAAAGGTGGCAACGAGGAGTCCCTTAAGACCGGTAACGCTGGTCCCCGACCCGCTTGCGGTGTTATTGGTATCTCCACCTAG	330	330
	Cluster-7054.0	OjCu/ZnSOD-15	FPNLNSSNKRTNFIKMVKAVSVLRGDSKVSGTVIFEQESESAPTTITWDITGNDPNAKRGFHIHTFGDNTNGCTSAGPHFNPHNKTHGAPSDETRHVGDLGNLETDGQGNAKGSVTDSLIKLIGPHSIIGRTVVVHAGTDDLGKGDNEESLKTGNAGPRPACGVIGISN	169	TTCCCTAACCTAAACTCGTCCAACAAAAGAACAAATTTCATCAAAATGGTCAAGGCTGTGAGCGTTCTCCGCGGTGACTCTAAGGTCTCCGGCACCGTCATCTTCGAGCAGGAGTCCGAATCTGCCCCTACCACCATCACCTGGGACATCACCGGTAACGATCCCAACGCCAAACGAGGATTCCACATCCACACCTTCGGTGATAACACCAACGGATGCACTTCCGCTGGTCCTCACTTCAACCCTCACAACAAGACCCACGGTGCTCCCTCTGACGAGACCCGTCACGTTGGAGACCTCGGAAACCTGGAGACCGATGGCCAGGGAAATGCTAAGGGCTCTGTCACCGACTCTCTTATCAAGCTGATTGGCCCGCACAGCATCATCGGTCGAACCGTC…	510	510
Arabidopsis thaliana	AT5G18100.1	AtCu/ZnSOD-1	MEAPRGNLRAVALIAGDNNVRGCLQFVQDISGTTHVTGKISGLSPGFHGFHIHSFGDTTNGCISTGPHFNPLNRVHGPPNEEERHAGDL GNILAGSNGVAEILIKDKHIPLSGQYSILGRAVVVHADPDDLGKGGHKLSKSTGNAGSRVGCGIIGLQSSADAKL	165
	AT1G08830.1	AtCu/ZnSOD-2	MAKGVAVLNSSEGVTGTIFFTQEGDGVTTVSGTVSGLKPGLHGFHVHALGDTTNGCMSTGPHFNPDGKTHGAPEDANRHAGDLGNITVG DDGTATFTITDCQIPLTGPNSIVGRAVVVHADPDDLGKGGHELSLATGNAGGRVACGIIGLQG	153
	AT1G12520.1	AtCu/ZnSOD-3	MASILRSVATTSAVVAAASAIPIAIAFSSSSSSSSTNPKSQSLNFSFLSRSSPRLLGLSRSFVSSPMATALTSDRNLHQEDRAMPQLLT EFMVDMTCEGCVNAVKNKLETIEGIEKVEVDLSNQVVRILGSSPVKAMTQALEQTGRKARLIGQGVPQDFLVSAAVAEFKGPDIFGVVRFAQVSMELARI EANFTGLSPGTHSWCINEYGDLTNGAASTGSLYNPFQDQTGTEPLGDLGTLEADKNGEAFYSGKKEKLKVADLIGRAVVVYKTDDNKSGPGLTAAVIARS AGVGENYKKLCSCDGTVIWEATNSDFVASKV*	324
	AT2G28190.1	AtCu/ZnSOD-4	MAATNTILAFSSPSRLLIPPSSNPSTLRSSFRGVSLNNNNLHRLQSVSFAVKAPSKALTVVSAAKKAVAVLKGTSDVEGVVTLTQDDSG PTTVNVRITGLTPGPHGFHLHEFGDTTNGCISTGPHFNPNNMTHGAPEDECRHAGDLGNINANADGVAETTIVDNQIPLTGPNSVVGRAFVVHELKDDLG KGGHELSLTTGNAGGRLACGVIGLTPL	218
	AT3G10920.1	AtMnSOD-5	MAIRCVASRKTLAGLKETSSRLLRIRGIQTFTLPDLPYDYGALEPAISGEIMQIHHQKHHQAYVTNYNNALEQLDQAVNKGDASTVVKL QSAIKFNGGGHVNHSIFWKNLAPSSEGGGEPPKGSLGSAIDAHFGSLEGLVKKMSAEGAAVQGSGWVWLGLDKELKKLVVDTTANQDPLVTKGGSLVPLV GIDVWEHAYYLQYKNVRPEYLKNVWKVINWKYASEVYEKENN	233
	AT3G56350.1	AtMnSOD-6	MTTTVIIIIFVAIFATTLHDARGATMEPCLESMKTASLPDLPYAYDALEPAISEEIMRLHHQKHHQTYVTQYNKALNSLRSAMADGDHS SVVKLQSLIKFNGGGHVNHAIFWKNLAPVHEGGGKPPHDPLASAIDAHFGSLEGLIQKMNAEGAAVQGSGWVWFGLDRELKRLVVETTANQDPLVTKGSH LVPLIGIDVWEHAYYPQYKNARAEYLKNIWTVINWKYAADVFEKHTRDLDIN	243
	AT4G25100.1	AtFeSOD-7	MAASSAVTANYVLKPPPFALDALEPHMSKQTLEFHWGKHHRAYVDNLKKQVLGTELEGKPLEHIIHSTYNNGDLLPAFNNAAQAWNHEF FWESMKPGGGGKPSGELLALLERDFTSYEKFYEEFNAAAATQFGAGWAWLAYSNEKLKVVKTPNAVNPLVLGSFPLLTIDVWEHAYYLDFQNRRPDYIKT FMTNLVSWEAVSARLEAAKAASA	214
	AT5G51100.1	AtFeSOD-8	MMNVAVTATPSSLLYSPLLLPSQGPNRRMQWKRNGKRRLGTKVAVSGVITAGFELKPPPYPLDALEPHMSRETLDYHWGKHHKTYVENL NKQILGTDLDALSLEEVVLLSYNKGNMLPAFNNAAQAWNHEFFWESIQPGGGGKPTGELLRLIERDFGSFEEFLERFKSAAASNFGSGWTWLAYKANRLD VANAVNPLPKEEDKKLVIVKTPNAVNPLVWDYSPLLTIDTWEHAYYLDFENRRAEYINTFMEKLVSWETVSTRLESAIARAVQREQEGTETEDEENPDDE VPEVYLDSDIDVSEVD*	309
	AT5G23310.1	AtFeSOD-9	MSSCVVTTSCFYTISDSSIRLKSPKLLNLSNQQRRRSLRSRGGLKVEAYYGLKTPPYPLDALEPYMSRRTLEVHWGKHHRGYVDNLNKQ LGKDDRLYGYTMEELIKATYNNGNPLPEFNNAAQVYNHDFFWESMQPGGGDTPQKGVLEQIDKDFGSFTNFREKFTNAALTQFGSGWVWLVLKREERRLE VVKTSNAINPLVWDDIPIICVDVWEHSYYLDYKNDRAKYINTFLNHLVSWNAAMSRMARAEAFVNLGEPNIPIA	265
Oryza sativa L.	LOC_Os03g11960.1	OsCu/ZnSOD-1	MAGKAGGLKGVALIGGAGGNSAVAGALHFFQDPSTGYTEVRGRVTGLAPGLHGFHIHSFGDTTNGCNSTGPHFNPHNKSHGAPS DDERHVGDLGNIVANKDGVADIFIKDLQISLSGPHSILGRAVVVHADSDDLGRGGHELSKTTGNAGARIGCGIIGLRSAV	165
	LOC_Os03g22810.1	OsCu/ZnSOD-2	MVQVISDELRLSPLTGRALNTGQRRIYPVVPNYLDTGSSAKELGVTERRQSVTLGARALNVGWWLQLQAASLTTNTTAHRWREG NLPEAPDSKPAGVASPPPSSSSSSPRGSPEITLTMVKAVVVLGSSEIVKGTIHFVQEGDGPTTVTGSVSGLKPGLHGFHIHALGDTTNGCMSTGPHYNPA GKEHGAPEDETRHAGDLGNVTAGEDGVANIHVVDSQIPLTGPNSIIGRAVVVHADPDDLGKGGHELSKTTGNAGGRVACGIIGLQG	272
	LOC_Os04g48410.1	OsCu/ZnSOD-3	MVGFLRALTAASAVPAAAAVAAVALSTNSSSSSRLRLPSPASLPSLSSAYAAAPASGSARKPNAVPPMAAAAATADLSAAADKG AALPELMTEFMVDMKCDGCVTAVKNKFQTLEGIKNIEVDLNNQVVRVLGSLPVNTMLDTLHQTGRDARLIGQGNPNDFLVSAAVAEFKGPVIFGVVRLAQ VNMELAIVEATFSGLSPGKHGWSINEFGDLTRGAESTGKVYNPSDYRSNKPLGDLGTLEAGEKGEAQFSASKEKLKVVDLIGRSIALYATEDRSDPGIAA AVIARSAGVGENYKKLCTCDGVTIWESS*	316
	LOC_Os05g25850.1	OsMnSOD-4	MALRTLASRKTLAAAALPLAAAAAARGVTTVALPDLPYDYGALEPAISGEIMRLHHQKHHATYVANYNKALEQLDAAVAKGDAP AIVHLQSAIKFNGGGHVNHSIFWNNLKPISEGGGDPPHAKLGWAIDEDFGSFEALVKKMSAEGAALQGSGWVWLALDKEAKKLSVETTANQDPLVTKGAN LVPLLGIDVWEHAYYLQYKNVRPDYLSNIWKVMNWKYAGEVYENATA	233
	LOC_Os06g02500.1	OsFeSOD-5	MAFATLVGVGGLSPALFSPSRPLSCSSSTSVSAPFILRAGGGGDARRHGLRRLVTPLRGSACRGESTNSRVLQCANEANVVTED DIVNDGIDDETASDAEMDEDAEANGDESSGTDEDASVSWIEQQPLPYPSDALEPYISKETVEQHWGVHQNIHVERLNGMIGGSEWEGMSLGQMMLSSFNE GREAPHPPFFHAAQIWNHDFYWRSMQPGGGGKPPERLLKFINRDFGSYDGMIRQFMDAASTQFGSGWVWLCYKTSKLPHVKSRSPIPSDNYGRLVISKSP NAINPLVWGHSPLLAIDLWEHAYYLDYEDRRSDYVSTFLEKLVSWETVESRLKKAVQRAVERDEYVSTKHIRKQLLARAKSQIRAMPQQVNGDAREQTSG QEKSLGV*	396
	LOC_Os06g05110.1	OsFeSOD-6	MAAFASALRVLPSPPAAVPRRLRSREQRQGCRSRRYSKVVAYYALTTPPYKLDALEPYISKRTVELHWGKHQQDYVDSLNKQLA TSMFYGYTLEELIKEAYNNGNPLPEYNNAAQVWNHHFFWESMQPEGGGSPGRGVLQQIEKDFGSFTNFREEFIRSALSLLGSGWVWLVLKRKERKFSVVH TQNAISPLALGDIPLINLDLWEHAYYLDYKDDRRMYVTNFIDHLVSWDTVTLRMMRAEAFVNLGEPNIPVA	257
	LOC_Os07g46990.1	OsCu/ZnSOD-7	MVKAVAVLASSEGVKGTIFFSQEGDGPTSVTGSVSGLKPGLHGFHVHALGDTTNGCMSTGPHFNPTGKEHGAPQDENRHAGDLG NITAGADGVANVNVSDSQIPLTGAHSIIGRAVVVHADPDDLGKGGHELSKTTGNAGGRVACGIIGLQG	153
	LOC_Os08g44770.1	OsCu/ZnSOD-8	MQAILAAAMAAQTLLFSATAPPASLFQSPSSARPFHSLRLAAGPAGAAAARALVVADATKKAVAVLKGTSQVEGVVTLTQDDQG PTTVNVRVTGLTPGLHGFHLHEFGDTTNGCISTGPHFNPNNLTHGAPEDEVRHAGDLGNIVANAEGVAEATIVDKQIPLSGPNSVVGRAFVVHELEDDLG KGGHELSLSTGNAGGRLACGVVGLTPL	213
Asparagus officinalis	evm.model.AsparagusV1_05.551		MRTHHQKHHQAYVANYNKALEQLNEAVEKGDSSRVVHLQSAIKFNGGGHINHSIFWKNLKPVTEGGGDPPHGALGWAIDTHFGSIEALIQKMNAEGAALQGSGWVWLALDKEVKKVKIETTANQDPLVTKGASLVPLLGIDVWEHAYYLQYKQMRPDYLKNIWKVMNWKYASEVYENEIA	180
	evm.model.AsparagusV1_08.3115		MVKAVAVVAGDVVKGHVFFSQEGDGPTTVTGSVSGLKPGLHGFHVHALGDTTNGCMSTGPHFNPAGKEHGAPEDENRHAGDLGNVTVAEDGTATFSITDSQIPLTGPNSIIGRAVVVHADPDDLGKGGHELSKSTGNAGGRVGCGIIGLQA	151
	evm.model.AsparagusV1_07.1493		MSKAMKAVAVLGGGPTTINGRVSGLTPGHHGFHVHALSDTTNGCNSTGPHFNPTEKEHGAPEDEVRHVGDLGNLNAGKEGNVEFNIVDKQIKLSGPHSVIGRAIVVHADSDDLGRGRLELSKETGNAGERIACGEIF	137
	evm.model.AsparagusV1_07.554		MALRTLISNKTLGLGLGFRHARSLQTFSLPDLPYDYGALEPAISGEIMKIHHQKHHQTYITNYNKALEQLDEAMAKGDSPKVVHLQSAIKFNGGGHINHSVFWKNLKPVNEGGGEPPHGALGWAIDTDFGSMETLVQKMNSEGAALQGSGWVWLALDKEVKKVKVETTANQDPLVTKGANLVPLLGIDVWEHAYYLQYKNVRPDYLKNIWKVMNWKYASEVYEKEIA	227
	evm.model.AsparagusV1_04.331		MIAASMAAQLISSSSKTLTLISPPPLSSSSSLARPFRSSFSFGKPLNFSASNLSIAAAAAASKPLTVVAASKKAVAVLKGNSEVEGVVTLLQEDDGPTTVKVRVTGLTPGLHGFHLHEFGDTTNGCISTGPHFNPNGMTHGAPEDEIRHAGDLGNIVANADGVAETTIVDKQVPLAGPNAVIGRAFVVHELEDDLGKGGHELSLSTGNAGGRLACGVVGLTPVE	224
	evm.model.AsparagusV1_04.3477		MATSLCCGLHTTPPGSPQLHQWKLSKKKGRCPSLNRVKSATVTSKLELSPLPYLMNSLEPYMSSETLEQHWGRHQRAHVESLNEQIEGTGFEEMSLEDIVVASYNKGDPHPSFKHAAQIWNHDFFWNSMKPGGGGKPSGVLLELIERDFGSFEGMLRELKRAASTQFGSGWAWLVYKANRLDVENAVNPCPTEEDNKLVVAKSPNAVNPLVWDYSPLLGIDVWEHAYYLDYENRRADYVSVFLEKLVSWEVVSSRLEMAMAQASGRGKQGDGNEEDEMSDGEAVEMYLDSESDDSDAE	298
	evm.model.AsparagusV1_03.1276		MVKAVAVVAGDVVKGHVFFSQEGDGPTTVTGSVSGLKPGLHGFHVHALGDTTNGCMSTGPHFNPAGKEHGAPEDENRHAGDLGNVTVAEDGTATFSITDSQIPLTGPNSIIGRAVVVHADPDDLGKGGHELSKAKALEMLVEELAVSTIKASSPKLTILYKIIYIFYLPGNFKLFV	176
	evm.model.AsparagusV1_02.2051		MVKAVAVIAGEIVKGQVFFTQEGDGPTTVTGSVSGLKPGLHGFHVHALGDTTNGCMSTGPHFNPAGKEHGAPNDENRHAGDLGNVTATEDGTASFSIVDSQIPLTGPNSIIGRAVVVHADPDDLGKGGHELSKSTGNAGGRVACGIIGLQA	151
	evm.model.AsparagusV1_06.928		MGSPSLLLLNSCGRLQLQPSPFTSPLKMSSPHSQKRPISHQRATKVLAFYGLTTPPYKLNALEPHMSQRTLELHWGKHHQNYVESLNKQLVNNPLYGHTMEELIKVTYNNGNPLPEFNNAAQVWNHDFFWESMQPDGGKFPWGGVLQQIEKDFGSFSKFKDEFVQSAVSLFGSGWVWLTLKTEEKRLAVVRTSNAVSPLVWGDIPIICLDMWEHAYYLDYKDDRETYATTFVDHLVSWQSATVRMSRAEAFVNLGEPKIPVA	262
	evm.model.AsparagusV1_06.1027		MAAGGGLKGVALIAGGDSNSTVRGSLHFIHDTATGYTQVRGKVTGLSPGLHGFHIHSFGDTTNGCNSTGPHFNPQNKLHGAPTDDERHAGDLGNIVANQDGIADVCLKDLQIPLSGPYSILGRAVVVHADPDDLGRAAGGSQS	143
	evm.model.AsparagusV1_10.1836		MAAQFVIALLLSTASNLVPPSSAAPFQSSFLGPTTVKVRVTGLTPGLHGFHLHEFGDTTNGCISTGPHFNPNGMTHGAPEDEIRHAGDLGNIVANSEGVAEATIVDSQIPLSGPNAVVGRAFVVHELEDDLGKGGHELSLSTGNAGGRLACGCWSWASMGFLTGRLSGASCGWPVAAEGLGKEVKHLLASSCSHRRARRGGRLASAVRRRGGGGERRPPSEEDQGSWGHVLLARWRSLTRSRHIAEAADDAAEIGGVAADVRVAFTFLVTDWC	273
	evm.model.AsparagusV1_10.578		MGSFVRYLTSSSALPSAAAAIAVAALSSSSSSSNPGFPFKPYTPFPASLRSASNFNSFGPVKGSSRPKAALHMDSTVADQKPAVEHVGILPELMTEFMVDMKCEGCVSAVKDKLLKLDGVKNVEVDLSNQVVRVLGSLPVKTMEDALEQTGRKARLIGQGNPNDFLISAAVAEFKGPVIFGVVRLAQVSIELTRIEASFSGLSPGKHGWSINEFGDLTRGPESTGKVYNPANVSSEKPIGDLGTLEALENGEAQFSGAKQMLRVADLIGRSIVVYDTEDKSDSGISAAVIARSAGVGENYKKLCTCDGVTIWESS	315
Panax ginseng	GWHPBEIL010265.1		MQAALAAMAAHTILATAVSSHPLLFPLSNPNPSPLLHSSFQGLSLKLTRQSLSFSATPVAAPKPLTVAAATKKAVAVLKGTSNVEGVVTLTQDDNGPTTVNVRVTGLTPGPHGFHLHEFGDTTNGCISTGPHFNPNGLTHGAPEDEVRHAGDLGNIIANADGVAEATIVDTQIPLTGPNAVIGRALVVHELEDDLGKGGHELSLSTGNAGGRLACGVVGLTPT	223
	GWHPBEIL011841.1		MCYGSHRLPSKAPSRAVEDLRLRLAETEARHRARVRDQLDEMKRFVSVTEIQLLTGLLSSPLLAFRFGGCSPPVQCSMCKFCVFRRNESHCPTTVSGSLSGLAPRLHGFHVHALGDTTDGCMSTGPHYNPAGKEHGAPKDEILMLVISGMLQLVKMRIIPGSDPDQFKFASIVSVTLSCDHRVIDGAIGAEWLKAFKGYIENPENRLTFDFLQCMPMVRRLRSAQKARRTHSYSCALVSLAFCRLLLLGFDTIVFLIDSVIGFRS	265
	GWHPBEIL013897.1		MAFLRSAAATTTAAAAAAIAALNFTSLSSTSSSSPFFHLPKTLKFSPLSTNSIVTPVNHLGLAKTLNNPPSALHMDVPTSDYKPSHQVGDVLPELLTEFMVDMKCDGCVTAVKNKLLTVNGVKNVEVDLSNQVVRVLGSSPVKTMSEALEQTGRKARLIGQGVPEDFLVSAAVSEFKGPDIFGVVRLAQVNMELTRIEANFSGLPAGKYGWSINEYGDLTKGAASTGKVFNPTTEEKEPLGDLGTLDVDKNGETFFSGTKKGLKVGDLIGRSIAIHGTIDKSDPGLTAAVIARSAGVGENYKKLCTCDGTTIWEASDADFVTSKV	325
	GWHPBEIL015087.1		MGSVKAVAVIAGNNSVHGSLQFVQDSKGATHVKGKLTGLAPGLHGFHIHALGDTTNGCNSTGPHFNPLKKNHGAPTDNERHAGDLGNVVAGPDGIAEFSITDIQIPLSGQHSILGRAVVVHADPDDLGRGGHELSKTTGNAGARVGCGIIGLQSSV	156
	GWHPBEIL025731.1		MEVWGFELEASLVGLGLGGTVFIRDTRRGEFWFELRTTIVEILQRMEERSREKKKAQESGILNWQAVTVLSSSAGVSGVIHFTQEEDGPTTVTGKLSGLAPGLHGFHVHALGDTTNGCLSTGPHYNPANKEHGAPEDETRHAGDLGNVTVGEDGTAEFTIVDKQIPLIGSGSIVGRAVVVHADPDDLGKGGHELSKSTGNAGGRLACGNYMLHMDEEEDEEAYGQLCGMAWYLLKKNNKMSIGIHHVIIDFFRDYFFEHPTYPRIYFRRRFRMWRPLFLRIQRAVEAYDS	290
	GWHPBEIL027369.1		MQAALAAMAAHTILATAVSSHPLLFPLSNHNPSPSLHSSFQGLTLKLTRQSLSFSATPVAAPKPLTVVAATKKAVAVLKGTSNVEGVVTLTQDDDGPTTVNVRVTGLTPGPHGFHLHEFGDTTNGCISTGPHFNPNGLTHGAPEDEVRHAGDLGNIIANADGVAEATIVDTLIPLNGPNAVIGRALVVHELEDDLGKGGHELSLSTGNAGGRLACGVVGLTPT	223
	GWHPBEIL030026.1		MVAAAAPPLMCALLPCQGLRESTRSLQWRKKEKQCMRSAGSQIITARIELKPPPYPLNALEPHMSQETLEYHWGKHHRAYVDNLNKQITGTELDGMALESVILVSYNGGDFLPTFNNAAQIWNHEFFWESMKPGGGGKPSGDLLELIDRDFGSFEAFVKEFKSAASTQFGSGWAWLAYKANRLDVGNAVNPRPSEEDKKFVVVKSPNAVNPLVWDYFPILTIDVWEHAYYIDFQNRRPDYISTFMEKLVSWEAASYRLEIAKSRCAERDREAERRRKEEEDEIVAGSEATEMYLQSETEDSEAE	304
	GWHPBEIL032821.1		MALRTLMSSKTLGVRFQQFRGLQTTFSLPDLPYDYGALEPAISGDIMQLHHQKHHQAYITNYNKALEQLDAAISKADSSTIAKLHSAVKFNGGGHINHSIFWKNLAPVNAGGGEPPKGSLGGAIGTQFGSVEALVQKMNAEGAALQGSGWVWLGLDKELKRLVVETTANQDPLVTKGANLAPLLGIDVWEHAYYLQYKNVRPDYLKNIWKVMNWKFAGEVYNSECPST	228
	GWHPBEIL033918.1		MGHSHHLQNHQHEAMDGLVNLFTKANHDLNVVQHRLEKEFQQIYPENANPMKLVSRIKKIQDDVSSLKEQCGDLLAAKQDLIDKARTTLVGNRISLQRLQASTGVPITSDSDDPAYNNFNQIIDEWTVQRERERERNSVELKVLSCALLNCKKAIFVKMSWSYCNNLCPSTSNILVTTDGSKIFQRPKFSYPCQKQKRGLHESARKTKVHAYYGLKTPPYKLDALEPYMSQRTLEKHWGEHHRGYLEGLNKQLEKNDILYGYTMDELIKLTYNNGNPLPEFNSAAQVWNHDFFWESMQPGGGHQPILGLLQQIEKDFGSFTNFREKFIEAALTLFGSGWVWLVLKRNEKRLAVVKTSNAINPLVWDDIPLISLDMWEHSYYLDYQNDKGKYANVFMNHL…	444
	GWHPBEIL034308.1		MAFLRSAAATTTAAAAAIAALNFTSLSSTSSSSPFFHLPKTLKFPTLSTNSIVTPVNHLGLAKTLNNPPSALHMDVPTSDYKPSHQTGDVLPELLTEFMVDMKCDGCVTAVKNKLLTVNGVKNVEVDLSNQVVRVLGSSSVKTMSEALEQTGRKARLIGQGVPEDFLVSAAVSEFKGPDIFGVVRLAQVNMELARIEANFSGLPAGKYGWSINEYGDLTKGAASTGKVFNPTTEEKEPLGDLGTLDVDENGETLFSGTKKGLKVGDLIGRSIAIYGTIDKSDPGLTAAVIARSAGVGENHKKLCTCDGTTIWEASDADFVTSKV	324
	GWHPBEIL035342.1		MGSVKAVAVIAGNNNSVHGSLQFVQDSKGATHVKGKLRGLAPGLHGFHIHALGDTTNGCNSTGPHFNPLKKNHGAPADDERHAGDLGNVVAGPDGIAEFSITDIQIPLSGQHSILGRAVVVHADPDDLGRGGHELSKTTGNAGARVGCGIIGLQSSV	157
	GWHPBEIL037266.1		MCYGSHRLPSKAPSRAVEDLRLRLAETEARHRARVRDQLDEMKRFVSVMEIQLLTGVLSSPLLAFRFGGCSPPVKCSSARKHGILLEAVQVLKDLNLSIKKAYISSDGGWFMDGLTTVSGSLSGLAPRLHGFHVHALGDTTDGCMSTGPHYNPAGKEHGAPKDEILMLKAMSIYKKQREEIGAINREKVISSNLESLEVVQTYDTQKAASNDDKPGGLASCSDTQEAESTVPDYNEDVDMSSDLQEAVLEAIRLLEITLKDRLHPFQILPEVQFQPGTQPGNVISKPETHTWNVIFNLGDNPKICRSKDPRTTPRGDYVSAITPRRSVLVPEKHWE	336
	GWHPBEIL038894.1		MVAAAATPLTCALLPCQGLRESTRSLQWRKKEKQCMRRRAGSQIITARIELKPPPYPLNALEPHMSQETLEYHCGKHHRAYVDNLNKQITGTELDGMALESVILVSYNGGDFLPTFNNAAQIWNHEFFWESMKPGGGGKPSGDLLELIDRDFGSFEAFVKEFKSAASTQFGSGWAWLAYKANRLDVGNAVNPRPSEEDKKLVVVKSPNAVNPLVWDYFPLLTIDVWEHAYFIDFQNRRADYISTFMEKLVSWEAASYRLEIAKSRSAERDREAERRRKEEEDEIVAGSEATEMYLQSETEDSEAE	305
	GWHPBEIL041402.1		MALRTLMSSKTLGVRFQQFRGLQTTFSLPDLPYDYGALEPAISGDIMHLHHQKHHQAYITNYNKALEQLDAAISKADSSTIAKLHSALKFNGGGHINHSIFWKNLAPVNAGGGEPPKGSLGGAIGTQFGSVEALVQKMNAEGAALQGSGWVWLGLDKELKRLVVETTANQDPLVTKGANLAPLLGIDVWEHAYYLQYKNVRPDYLKNIWKVMNWKFAGEVYDSECPST	228
	GWHPBEIL055070.1		MLVVPTPLNARKHGILLEAAQVLKDLNLSIKKSYISSDGRWFMDGPTTVSGSLSGLAPRLHGFHVHALGDTTDGCISTGPHYNPAGKEHGAPKDEILILAISGMLQLVKMVCILGFIA	118
	GWHPBEIL056957.1		MLVVPTPLALCARKHGILLEAVQVLKDLNLSIKKSYISSDGRWFMDESLMRWLILLIQNRSPTTVSGSLSGLAPRLHGFHVHALGDTTDGCMSTGPHYNPAGKEHGAPKDEILILAISGMLQLVKMKAMSIYKKQREEIGAINREKVISCNLESLEVVQTYDTEKAASNDDKPGGLASCSDAQEAESAVPDYNEDVDMSSDLQEAFLEAVILPTMRGRS	219
	GWHPBEIL057168.1		MLVVPTPLALCARKHGILLEAVQVLKDLNLSIKKSYISSDGRWFMDGPTTVNGSLSGLAPRLHGFHVHALGDTTDGCLSTGPHYNPAGKEHGAPKDEILILAISGMLQLVKMVCILGFIA	120
	GWHPBEIL057643.1		MVKAVVVLSGSAGVSGTIYFTQEGDGPTTVSGSLFGLAPGLHGFHVHALGDTTNGCMSTGPHYNPAGKEHGAPEDEIRHAGDLGNVTVGEDGTATFTIVDKQIPLIGSGSIIGRAVVVHADPDDLGKGGHELSKSTGNAGGRIACGVIGLQG	152
	GWHPBEIL057898.1		MSWSYCNNLCPSSSNILVTTDGSKIFQRPKFSYRCQKHKRGLHESSRKTKVHAYCGLKTPPYKLDALEPYMSQRALEKHWGEHHRGYVEGLNKQLEKNDILYGYTMDELIKVTYNNGNPLPEFNNAAQVWNHDFFWESMQPGGGHQPILGLLQQIEKDFGSFTNFREKFIETALTLFGSGWVWLVLKRNEKRLAVVKTSNAINPLVWDDIPLISLDMWEHSYYLDYKNDKGKYANVFMNHLVSWNAAMGRMVCAQAFVNLGEPKIPIA	268
	GWHPBEIL062180.1		MSWSYSNNLCPSSSNILVTTDGSKIFQRPKFSYRCQKQRRGLHGSSRKTKVHAYYGLKTPPYKLDALEPYMSQRALEKHWGEHHRGYVEGLNKQLEKNDILYGYTMDELIKVTYNNGNPLPEFNNAAQVWNHDFFWESMQPGGGHQPILGLLQQIEKDFGSFTNFREKFIETALTLFGSGWVWLVLKRNEKRLAVVKTSNAINPLVWDDIPLISLDMWEHSYYLDYKNDKGKYAHVFMNHLVSWNAAMGRMVRAQAFVNLGEPKIPIA	268
	GWHPBEIL062452.1		MVKAVVVLSGSAGVSGTIYFTQEGDGPTTVSGSLSGLAPGLHGFHVHALGDTTNGCMSTGPHYNPAGKEHGAPEDEIRHAGDLGNVTVGEDGTATFTIVDKQIPLIGSGSIIGRAVVVHADPDDLGKGGHELSKSTGNAGGRIACGIIGLQG	152
Panax notoginseng	Pno01G000950.t1		MVAAAATPLTCALLPCQGLRESTRSLQWRKKEKQCMRRAGSQIITARIELKPPPYPLNALEPHMSQETLEYHWGKHHRAYVDNLNKQITGTELDGMALESVILVSYNGGDFLPTFNNAAQIWNHEFFWESMKPGGGGKPSGDLLGLIDRDFGSFEAFVKEFKSAASTQFGSGWAWLAYKANRLDVGNAVNPRPSEEDKKLVVVKSPNAVNPLVWDYFPILTIDVWEHAYYIDFQNRRPDYISTFMEKLVSWEAASYRLEIAKSRSAERDREAERRRKEEEDEILAGSEATEMYLQSETEDSEAE	304
	Pno01G006924.t1		MALRTLISSKTLGVRFQQFRGLQTTFSLPDLPYDYGALEPAISGDIMHLHHQKHHQAYITNYNKALEQLDAAISKADSSAIAKLLSALKFNGGGHINHSIFWKNLAPVNAGGGEPPKGSLGGAIGTQFGSVEALVQKMNAEGAALQGSGWVWLGLDKELKRLVVETTANQDPLVTKGANLAPLLGIDVWEHAYYLQYKNVRPDYLKNIWKVMNWKFAGEVYDSECPST	228
	Pno10G003369.t1		MKPKEKLHLLLFCIRRISQRIRDYVINGPTTVSGSLSGLAPRLHGFHVHALGDTTDGCMSTGPHYNPAGKEHGAPKDEIFMLVISGMLQLVKMVCILVFIA	101
	Pno11G004136.t1		MSWSYCNNLCPSSSNSLVTTDGSKIFQRPKLSYRCQKQKRGLHESSRKTKVHAYYGLKTPPYKLDALEPYMSQRALEKHWGEHHRGYVEGLNKQLEKNDLLYGYTMDELIKVTYNNGNPLPEFNNAAQVWNHDFFWESMQPGGGHQPILGLLQQIEKDFGSFSNFREKFIDTALTLFGSGWVWLVLKRNEKRLAVVKTSNAINPLVWDDIPLISLDMWEHSYYLDYKNDKGKYANVFMNHLVSWNAAVGRMVRAQAFVNLGEPKIPIA	268
	Pno11G003841.t1		MDTSTAVDSVAADASLPQLDGLSFWKYMVAVFTSMDVVKQRLQLQRNLYGGIRNCVVRMVREGGIRAFYGSYKTTVVMNVPFKAVHINFAEKREMEELFVRLCYFIHWKSRLSVDSFSPSEGYFEITITMVKAVVVLSGSAGVSGTIYFTQEGDGPTTVSGSLSGLAPGLHGFHVHALGDTTNGCMSTGPHYNPAGKEHGAPEDEIRHAGDLGNVTVGEDGTATVTIVDKQIPLIGSGSIIGRAVVVHADPDDLGKGGHELSKSTGNAGGRIACGIIGLQG	281
	Pno11G003832.t1		MVKAVVVLSGSAGVSGTIYFTQEGDGPTTVSGSLSGLAPGLHGFHVHALGDTTNGCMSTGPHYNPAGKEHGAPEDEIRHAGDLGNVTVGEDGTATFTIVDKQIPLIGSGSIIGRAVVVHADPDDLGKGGHELSKSTGNAGGRIACDLTGKVVSMMVTKKSRLNVLQLAMELGADYIDVELQAVDEFNNSMCGKKPAKCKVIVSSHNYQNTPSVDDLGNLVAIIQASGADIVKIATTALDITDVARVFQITVHSQVPIIAMVMGERGLMSRILCPKFGGFLTFGALESGIVSAPGQPTISDLLNLFNFRQIGPDTKIFGIIGKPVGHSKSPILYNEAFRTVGFNGVYVHLLVDDIANFLQTYSATDFSGFSCTIPHKESALKCCDEVDSVAESIGAVNCI…	608
	Pno12G001063.t1		MVLQPQHLTVVPISLPPQNGVPYGESGFGASPINRKSPARGSGLFTYSSDTNCDAPKIGQRYSFVSPVGHVHLNTCSSLHYRPKIFIKSHITMVKAVAVLSSSAGVSGVVHFTQEEDGPTTVTGKLSGLAPGLHGFHVHALGDTTNGCLSTGPHYNPANKEHGAPEDETRHAGDLGNVTVGEDGTSEFTIVDKQIPLIGSGSIIGRAVVVHADPDDLGKGGHELSKSTGNAGGRLACGK	239
	Pno02G001131.t1		MLVVPTPLALCARKHGILLEAVQVLKDLNLSIKKAYISSDGRWFMDDPTTVSGSLSGLAPRLHGFHVHALGDTTDGCMSTGPHYNPAGKEHDAPKDEIFMLVISGMLQFVKMKAMSIYKKQREEIGAINREKVISSNLESLEVVQTYDTEKAASNDDKPGGLASCSDAQEAESAVPDYNEDVDMSSDLQEAVLKAVILPTMKGRS	205
	Pno04G000375.t1		MPYTFNSFSFAGFNCRRFYLRDMMIHFGQYRLKLAGPTIVTGKLSGLAPGLHGFHVHALGDTTNGCLSTGPHYNPANKEHGALEDVARHVGDLGNVTAGEDVTAEFTIVDKQIPLIGLGSIIGRAVVVHADPDDLGKGSKVAMNSAKALEMLVEGLHVQNPWYNIRTDEHNLGESIRYSKIKFEKIRSEVDQISARETEAQVVIALLKSELHRGRSKIAAAETAERVKREMSALHLATQQLDVYK	245
	Pno05G005026.t1		MSWSYCNNLCPSTSNILVTTDGSNIFQRPKFSYPCQKQKRGLHESARKTKVHAYYGLKTPPYKLDALEPYMSQRTLEKHWGEHHRGYLEGLNKQLEKNDILYGYTMDELIKLTYNNGNPLPEFNSAAQVWNHDFFWESMQPGGGHQPILGLLEQIEKDFGSFTNFREKFIEAALTLFGSGWVWLVLKRNEKRLAVVKTSNAINPLVWDDIPLISLDMWEHSYYLDYQNDKGKYANVFMNHLVSWNAAMARMVRAQAFVNFSEPKIPVA	268
	Pno05G004442.t1		MAFLRSAAATTAAAIAALNLTSLSSTSSSSPFFHLPKTLKFPTLSTNSIVTPVNHLGLAKTLNNPPSALHMDVPTSDYKPSHQTGDVLPELLTEFMVDMKCDGCVTAVKNKLLTANGVKNVEVDLSNQVVRVLGSSSVKTMTEALEQTGRKARLIGQGVPEDFLVSAAVSEFKGPDIFGVVRLAQVNMELARIEANFSGLPAGKYGWSINEYGDLTKGAASTGKVFNPTTEEKEPLGDLGTLDVDENGETFFSGTKKGLKVGDLIGRSIAIYGTIDKSDPGLTAAVIARSAGVGENYKKLCTCDGTTIWEASDADFVTSKV	321
	Pno05G000509.t1		MGSVKAVAVIAGNNNSVHGSLQFVQDSKGATHVKGKLTGLAPGLHGFHIHALGDTTNGCNSTGPHFNPLKKNHGAPTDDERHAGDLGNVVAGPDGIAEFSITDIQIPLSGQHSILGRAVVVHADPDDLGRGGHELSKTTGNAGARVGCGIIGLQSSV	157
	Pno06G000935.t1		MQAALAAMAAHTILATAVSSHPLLFPLSNPNPSPSLHSSFQGLSLKLTRQSLSFSATPVASPKPLTIVAATKKAVAVLKGTSNVEGVVTLTQDDNGPTTVNVRVTGLTPGPHGFHLHEFGDTTNGCISTGPHFNPNGLTHGAPEDEVRHAGDLGNIIANADGVAEATIVDTQIPLTGPNAVIGRALVVHELEDDLGKGGHELSLSTGNAGGRLACGVVGLTPT	223
	Pno08G003904.t1		MQAEGVPIELFAVNNFSNSATLRARGLDSSLRGDDQGLSLSYSGDTSLLLCPDLVGCSDLRSVERLLLLLRPFREWLLCLLLYLSASPRRGTPALSNSMFGSRLLINADIPEVVSFKNSICDANSGKSTISHLSSHNALSITDEFLQIYDRKTLEDIRDATEESLCVVLATILCIETEYNWFYNSCKKCRKKVKPDSGKYWCDKCFDHVNSVTPRFKVQVKVMDDTSSASFVLFDREAQQVIGKSAYELREQLIKISSYNLKANYATYTVARMTNDEKIIESYTSICDEPQSIQGESMLDVVNCITPISKRPIHSISDDDVQESQTTDVVILAMIEAIKDVCDRNESKNESASGPTTVSGSLSGLAPRLHGFHVHALGDTTDGCMSTGPHYNPAGKEHG…	512

## Sheet: S3
Protein	PDB template	PDB description	Model oligo-state	Identity (%)	Coverage (Range)	GMQE	Ramachandran Favoured (%)
OjMnSOD-1	5tir.1.A	MnSOD	Homo-tetramer	0.4518	0.91(14-215)	0.76	93.38
OjMnSOD-2	4c7u.1.A	MnSOD	Monomer	0.8353	0.65(34-118)	0.56	98.8
OjMnSOD-3	7bjk.1.A	FeSOD	Homo-dimer	0.4404	0.95(2-112)	0.8	94.04
OjMnSOD-4	2cdy.1.A	MnSOD	Monomer	0.3874	0.87(12-127)	0.62	92.11
OjMnSOD-5	2cdy.1.A	MnSOD	Monomer	0.3852	0.85(16-143)	0.63	90.48
OjMnSOD-6	4c7u.1.A	MnSOD	Homo-tetramer	0.7931	0.98(1-116)	0.91	95.83
OjFeSOD-7	6jov.1.A	FeSOD	Monomer	0.4472	0.93(18-132)	0.73	95.58
OjFeSOD-8	7bjk.1.A	FeSOD	Homo-dimer	0.5308	0.8(48-259)	0.69	94.98
OjFeSOD-9	7bjk.1.A	FeSOD	Homo-dimer	0.624	0.85(46-273)	0.68	92.48
OjFeSOD-10	2bpi.1.A	FeSOD	Homo-dimer	0.5357	0.95(11-206)	0.83	94.85
OjFeSOD-11	2goj.1.A	FeSOD	Homo-dimer	0.5926	1(1-189)	0.88	97.33
OjFeSOD-12	2bpi.1.A	FeSOD	Homo-dimer	0.4921	0.97(4-196)	0.84	94.76
OjCu/ZnSOD-13	1xso.1.A	Cu-ZnSOD	Homo-dimer	0.3689	0.56(86-215)	0.39	92.97
OjCu/ZnSOD-14	4oh2.2.A	Cu-ZnSOD	Homo-dimer	0.5946	0.94(9-158)	0.82	94.26
OjCu/ZnSOD-15	1f1a.1.A	Cu-ZnSOD	Homo-dimer	0.732	0.91(17-169)	0.84	97.35
OjCu/ZnSOD-16	1f1a.1.A	Cu-ZnSOD	Homo-dimer	0.7593	0.99(1-108)	0.85	97.64
OjCu/ZnSOD-17	1sos.1.A	Cu-ZnSOD	Homo-dimer	0.594	0.99(1-133)	0.85	97.71
OjCu/ZnSOD-18	3s0p.1.A	Cu-ZnSOD	Homo-dimer	0.5932	0.71(24-82)	0.49	93.86
OjCu/ZnSOD-19	7wx0.1.A	Cu-ZnSOD	Homo-dimer	0.582	0.98(2-125)	0.84	94.26
OjCu/ZnSOD-20	3km2.2.A	Cu-ZnSOD	Homo-dimer	0.8684	0.67(75-226)	0.63	94.67
OjCu/ZnSOD-21	3km2.2.A	Cu-ZnSOD	Homo-dimer	0.7754	0.86(21-158)	0.78	94.85
OjCu/ZnSOD-22	1n18.1.A	Cu-ZnSOD	Homo-dimer	0.5068	0.86(6-155)	0.72	92.57

## Sheet: S4
Protein	-CDocker Energy	-CDocker Interaction Energy
OjMnSOD-1	-3.82835	-2.12662
OjFeSOD-11	1.99812	4.80402
OjCu/ZnSOD-22	8.80863	10.6986
